# Supplementary material for: Overexpression of AcEXPA23 Promotes Lateral Root Development in Kiwifruit
Source: Int J Mol Sci. 2022 Jul 21;23(14):8026. doi: 10.3390/ijms23148026 (PMC9317778; doi:10.3390/ijms23148026)
Supplement: Supplementary file 1 [file ijms-23-08026-s001.zip › Table S2.xlsx]

## Sheet: Sheet1
Gene name	Gene identifier	Forward primer (5’-3’)	Reverse primer (5’-3’)
AcEXPA23-pART-CAM-EGFP	Actinidia35709.t1	ttggagaggacacgctcgagATGCCGGCCTGTCGGAT	cccttgctcaccatgaattcCCCCCAATTTCTGCCCATGGGAAGCC
AcEXPA23-pBI221-GFP	Actinidia35709.t1	agaacacgggggactctagaATGCCGGCCTGTCGGATTC	ataagcttgtcgacggagctCCCCCAATTTCTGCCCATGGGAAGCC
AcEXPA23-qRT	Actinidia35709.t1	ACTGTAACCCTCCGAACAACCA	TTCCTCCTTCCTTTCTGCATTT
Acactin	GenBank EF063572	CTTACAGAGGCACCACTCAACC	ATAGATGGGGACCGTGTGACT
pART-CAM-EGFP		ATGGTGAGCAAGGGCGAG	GTACAGCTCGTCCATGCCG
